# Supplementary material for: Optimal competition strategy analysis of China Railway Express based on evolutionary game theory
Source: PLoS One. 2022 Mar 18;17(3):e0256326. doi: 10.1371/journal.pone.0256326 (PMC8932592; doi:10.1371/journal.pone.0256326)
Supplement: S1 Data — (XLSX) [file pone.0256326.s001.xlsx]

## Sheet: Sheet1
The values used to build graphs：
Specification	Value		Import/export tariff rate (Box: 40ft general-purpose self-owned container)					The transport distance of each section of CR Express (Chongqing - Duisburg)				Railway transport rates for foreign sections
The current market price of China-Europe freight trains	$6000 / FEU		classification	Freight rate range	Freight rates			pathway	countries	haul distance（km）		section	countries	Freight rate (USD /FEU· km)
Subsidy after withdrawal of transport prices	$8000 / FEU				(USD/box/km)			Chongqing - Alashankou	China	3777		Cis sector	Kazakhstan	0.7
Sea present market price	$8000 / FEU				Export rate	Import tariff		Alarat Pass/Dostek - Iletzburg	Kazakhstan	3412			Mongolia
Laptop (high value high time sensitive cargo) initial value	1.47 million dollars		CR Express	Below 1500 km	0.66	0.55		Iletzburg-Krasnoe	Russia	1497			Belarus
Auto parts (high value low time sensitive goods) initial value	1 million dollars			1501—2500km	0.59	0.5		Krasnoe - Brest	Belarus	587			Russia	0.55
Fruit (low value high+ time sensitive goods) initial value	500000 dollars			2501—3500km	0.53	0.43		Brest - Marasevich - Duisburg	Warsaw, Germany (EU)	1906		The European Union section	Poland	1
Industrial accessories (low value high time sensitive goods) initial value	100000 dollars			Over 3500 km	0.5	0.4		The CR Expree(Chongqing-Duisburg) starts from Chongqing and passes through Xi 'an, Lanzhou, Urumqi, Alashankou, Kazakhstan, Russia, Belarus and Poland to Duisburg, Germany, covering a total distance of 11179 km. The mileage of each section is shown in the table.					Germany
Expected shipping time period	50 days		1) The 45-foot refrigerated self-owned heavy container rate is subject to the 40-foot all-purpose self-owned container rate and the 45-foot all-purpose self-owned container rate is 110% of the 40-foot all-purpose self-owned container rate; 3) The export freight rate of the 20-foot china-Europe freight train shall be calculated at 70% of the rate of the 40-foot all-purpose self-owned heavy box, an…
Cargo value inductance	0.5
Laptop (high value high time sensitive goods) depreciation rate	0.000433
Auto parts (high value low time sensitive goods)	1.2e-05
Fruit (low value high time sensitive goods) derogatory rate	0.001
Industrial accessories (low value high time sensitive goods) derogatory rate	1e-05
The amount of government subsidies for CR Express	2000 dollars
Unit transportation cost of CR Express	$7683.15 / FEU
Unit shipping cost	$3000 / FEU
I = 1,2, service level	2000
I = 1,2, service input cost coefficient	0.01
